# Supplementary material for: LncRNA-mediated ceRNA network reveals the mechanism of action of Saorilao-4 decoction against pulmonary fibrosis
Source: Front Genet. 2024 Mar 12;15:1339064. doi: 10.3389/fgene.2024.1339064 (PMC10963618; doi:10.3389/fgene.2024.1339064)
Supplement: Supplementary file 1 [file Table5.XLSX]

## Sheet: Sheet1
sample	RNA Area	RNA Concentration(ng/ul)	rRNA Ratio[28s/ 18s]	RNA Integrity Number (RIN)	Volume (ul)	Total Amount (ug)
CON-1	78.1	285	2.1	9.40	52.00	14.820
CON-2	99.4	144	1.6	9.20	52.00	7.488
CON-3	177.1	256	1.6	9.40	52.00	13.312
MOD-1	183.7	530	1.7	9.10	52.00	27.560
MOD-2	189.7	545	1.8	9.10	52.00	28.34
MOD-3	153.4	440	1.7	9.20	52.00	22.88
SRL4-1	153.8	224	1.7	9.60	52.00	11.648
SRL4-2	61.6	90	1.4	9.20	52.00	4.68
SRL4-3	171.7	248	1.7	9.40	52.00	12.896
