# Supplementary material for: LncRNA-mediated ceRNA network reveals the mechanism of action of Saorilao-4 decoction against pulmonary fibrosis
Source: Front Genet. 2024 Mar 12;15:1339064. doi: 10.3389/fgene.2024.1339064 (PMC10963618; doi:10.3389/fgene.2024.1339064)
Supplement: Supplementary file 2 [file Table1.XLS]

transcript_id	transcript_name	gene_id	gene_name	transcript_locus	MOD_4_FPKM	CON_FPKM	log2FoldChange	pvalue	padj
TCONS_00034182	Flrt1-OT1	ENSRNOG00000022428	Flrt1	1:222310919-222451518	0	1.08939733333333	-15.9366536682882	2.01322109310722e-17	1.53723810609401e-13
TCONS_00153261	F2rl2-OT1	ENSRNOG00000018054	F2rl2	2:26208232-26439020	0	0.216320333333333	-14.3272582002568	3.33165799203571e-10	7.74248346410037e-07
TCONS_00063498	LINC1528	XLOC_045696	XLOC_045696	11:35464135-35547325	0	0.481952333333333	-14.0037802887223	8.6818349472499e-09	1.65730027832324e-05
TCONS_00063509	LINC1532	XLOC_045696	XLOC_045696	11:35470300-35547309	0	0.369357	-13.500880340553	6.96703565805724e-08	7.92315012602467e-05
TCONS_00281016	LINC6604	XLOC_212541	XLOC_212541	7:22682313-22733491	0	0.440769	-13.1810352814556	1.25738281508805e-07	0.000126534085331786
TCONS_00063499	LINC1530	XLOC_045696	XLOC_045696	11:35464135-35547337	0.451444666666667	0	13.9312787055605	1.71178059030495e-07	0.000163383343842499
TCONS_00114830	Nrg1-OT1	ENSRNOG00000010392	Nrg1	16:63880324-63915561	0	0.932625	-13.7245163395243	1.96213867646418e-07	0.000180821228029328
TCONS_00178804	Nfkbil1-OT1	ENSRNOG00000000839	Nfkbil1	20:4638519-4940260	0	0.649556333333333	-16.2854532920001	3.3652571593171e-07	0.000299788325275832
ENSRNOT00000086821	LOC102549714-201	ENSRNOG00000059338	LOC102549714	7:60282326-60283912	0	104.745725	-16.0693430190365	4.8635381334789e-07	0.000370500074529647
TCONS_00119385	LINC2846	XLOC_088466	XLOC_088466	16:48747784-48814984	0	0.291435	-12.9826781679819	4.88314463079721e-07	0.000370500074529647
TCONS_00229832	LINC5407	XLOC_173305	XLOC_173305	4:162947110-162965240	0	1.01362866666667	-12.8772330249999	4.95503005442741e-07	0.000370500074529647
TCONS_00066814	LINC1640	XLOC_048314	XLOC_048314	11:85653114-85723241	0	0.230483333333333	-12.6856627297424	2.0001070891974e-06	0.00116655457268497
ENSRNOT00000079208	AABR07051308.1-201	ENSRNOG00000058862	AABR07051308.1	3:4730990-4772154	0	2.07805166666667	-15.1104069780127	3.2911059313656e-06	0.00174167932704447
TCONS_00180246	Cabcoco1-OT1	ENSRNOG00000000634	Cabcoco1	20:21303156-21364690	0.177582666666667	0	12.129721426508	5.48733053084394e-06	0.00274110109227671
TCONS_00265775	LINC6167	XLOC_201231	XLOC_201231	6:77172414-77194461	0.476466333333333	0	12.0682833410695	8.0901958826533e-06	0.00363378966325898
TCONS_00157122	LINC3845	XLOC_118050	XLOC_118050	2:119739089-119935389	0.315720666666667	0	14.6277157954224	8.42664695829046e-06	0.00368838660423009
TCONS_00171819	LINC4191	XLOC_129812	XLOC_129812	2:156708763-156761254	0.175287	0	11.8899163283613	1.08177372962049e-05	0.00441726694537434
TCONS_00309322	ENSRNOG00000016623-AS16	XLOC_233749	XLOC_233749	9:55428035-55541652	0.549328	0	14.6542847239582	1.11077183961675e-05	0.0044347215871082
TCONS_00047467	AABR07030977.1-OT3	ENSRNOG00000046767	AABR07030977.1	10:111259233-111489507	0.265378333333333	0	14.6236590906773	1.12325010037677e-05	0.00444723836038062
TCONS_00182470	AABR07044362.3-OT5	ENSRNOG00000058490	AABR07044362.3	20:3146605-3169595	0	0.586434	-12.4539983930351	1.13299926131915e-05	0.00445285371452269
TCONS_00003569	LINC133	XLOC_002835	XLOC_002835	1:54329305-54348299	0	0.447402333333333	-11.7695274824723	1.31210806104444e-05	0.00497271057367292
TCONS_00040795	LINC998	XLOC_029615	XLOC_029615	10:39127450-39193410	0	0.163955666666667	-12.1251091722656	1.73542102539288e-05	0.00618388358714995
TCONS_00197072	ENSRNOG00000019154-AS1	XLOC_148375	XLOC_148375	3:162495254-162533896	0.207745333333333	0	11.6867413528713	1.88574240017667e-05	0.00658777328689168
TCONS_00005080	LOC108349548-OT2	ENSRNOG00000038205	LOC108349548	1:78456962-78573596	0	0.404328333333333	-14.2456195306553	1.92312550937416e-05	0.00663168119200315
TCONS_00249322	LINC5769	XLOC_188404	XLOC_188404	5:148019248-148024551	0	1.425734	-11.6013538654382	1.95225896580673e-05	0.00668898985399806
TCONS_00178797	ENSRNOG00000050183-AS1	XLOC_134926	XLOC_134926	20:4635943-4671316	0	0.235263666666667	-11.7317092620412	2.04830662457436e-05	0.00691965808001778
TCONS_00199313	ENSRNOG00000011470-AS1	XLOC_150063	XLOC_150063	3:7220192-7237408	0	0.436268333333333	-11.5888236713045	2.41601368074481e-05	0.007874142148525
TCONS_00329509	LINC7595	XLOC_250117	XLOC_250117	X:140789093-140805637	0	0.396395666666667	-11.4022395016066	2.99079719916686e-05	0.00924035319626988
ENSRNOT00000086268	AABR07028998.1-201	ENSRNOG00000057152	AABR07028998.1	10:1771460-1783495	0.595037	0	11.5121805637347	3.90382037947064e-05	0.0114647911693794
ENSRNOT00000080884	AABR07011682.1-201	ENSRNOG00000058126	AABR07011682.1	2:165917470-165931558	0.808266666666667	5.5e-05	10.336267627436	4.00447366789014e-05	0.0116325607363439
TCONS_00237108	LINC5563	XLOC_179081	XLOC_179081	5:124970633-125035510	0.109136666666667	0	11.5055858122471	4.160847053611e-05	0.0118296422880589
TCONS_00163134	LINC3976	XLOC_122566	XLOC_122566	2:238992778-239044465	0	0.122562333333333	-11.3550934411164	4.74183196170809e-05	0.0130644803274895
TCONS_00000711	AABR07000398.1-OT6	ENSRNOG00000047746	AABR07000398.1	1:11906578-11967168	3.295255	0	16.3423009096141	5.00951959871114e-05	0.0135918184036097
TCONS_00063497	LINC1527	XLOC_045696	XLOC_045696	11:35464135-35547307	0.371056333333333	0	13.6162863954764	5.3885982375682e-05	0.0143293818804985
TCONS_00236456	LINC5550	XLOC_178562	XLOC_178562	5:116878827-116908042	0	0.312907666666667	-11.8597045344569	5.54655296301243e-05	0.0146041012745327
TCONS_00335888	LINC7749	XLOC_255372	XLOC_255372	X:137653559-137700294	0.602898666666667	0	13.5176591698113	6.05526669401418e-05	0.0155602886920701
TCONS_00000701	AABR07000398.1-OT2	ENSRNOG00000047746	AABR07000398.1	1:11903552-11973055	8.49735833333333	0	17.8529876562163	6.30346987529279e-05	0.0158181342342351
TCONS_00262915	LINC6096	XLOC_198852	XLOC_198852	6:25545321-25598716	0	10.6988856666667	-17.8179201931023	6.59687084414032e-05	0.016324201232375
TCONS_00155287	LINC3791	XLOC_116527	XLOC_116527	2:67673739-67738000	0.427592	0	13.4576572631653	6.85803078863644e-05	0.0167379792535442
TCONS_00216050	LINC5107	XLOC_162893	XLOC_162893	4:98547107-98555361	0	0.605124666666667	-10.9995125163715	9.78820927034076e-05	0.0213550035330353
TCONS_00330869	LINC7618	XLOC_251279	XLOC_251279	X:13743839-13768100	0.230757666666667	0	11.1729569759641	9.95403567075421e-05	0.0215402107935956
TCONS_00167051	LINC4076	XLOC_125723	XLOC_125723	2:52972995-53007741	0.001682	0.678692666666667	-8.54106219241936	0.00010167523953546	0.0218254680850215
TCONS_00166804	AABR07008152.1-OT3	ENSRNOG00000058109	AABR07008152.1	2:45779567-46053119	0.104079	0	13.4843920338082	0.000103453781784206	0.0218903061519233
TCONS_00033971	LINC852	XLOC_024696	XLOC_024696	1:221177684-221204273	0	1.26418766666667	-11.8467869778887	0.000103615480943622	0.0218903061519233
TCONS_00013063	LINC378	XLOC_009451	XLOC_009451	1:202922451-202944846	0.275165666666667	0	11.2999966970273	0.000108563354684892	0.0223736133801601
TCONS_00067841	ENSRNOG00000030410-AS1	XLOC_049056	XLOC_049056	12:5456486-5565753	0.210836	0	13.2082502321982	0.000112007533149769	0.0227635081629473
TCONS_00000714	AABR07000398.1-OT9	ENSRNOG00000047746	AABR07000398.1	1:11906578-11973055	0	3.532126	-16.5352270600222	0.000129770683986687	0.0252956450665593
TCONS_00165143	ENSRNOG00000024039-AS1	XLOC_124179	XLOC_124179	2:22195501-22208275	0.323159333333333	0	10.7292116951937	0.000130145975552924	0.0252956450665593
TCONS_00128751	LINC3126	XLOC_095746	XLOC_095746	17:10714936-10744453	0.439077666666667	0	12.3646465362213	0.000138872968847658	0.0266707163540576
TCONS_00094212	ENSRNOG00000002728-AS1	XLOC_068692	XLOC_068692	14:18210545-18250422	0	0.137175333333333	-11.1218761199606	0.000140214617315064	0.0266707163540576
TCONS_00059351	LINC1456	XLOC_042394	XLOC_042394	11:57588260-57707726	0	0.182769	-13.118536607844	0.000152739704584731	0.0284791315875269
TCONS_00178833	Nfkbil1-OT8	ENSRNOG00000000839	Nfkbil1	20:4788982-4940260	0.391681333333333	0.00321766666666667	6.9066953160464	0.000176168172453743	0.0312830193277494
TCONS_00306003	LINC7097	XLOC_231311	XLOC_231311	8:130635762-130649571	0.275604333333333	0	10.6158556792178	0.000190590428353587	0.0331826006368054
TCONS_00316378	LOC108351936-OT2	ENSRNOG00000021406	LOC108351936	9:64695881-64843730	0	0.118769	-12.833693758845	0.000197800213307246	0.0337777041574195
TCONS_00234640	ENSRNOG00000013656-AS1	XLOC_176994	XLOC_176994	5:75642684-75677241	0.107899	0	10.5729470101182	0.00020352554690864	0.0341016943017769
TCONS_00167054	LINC4079	XLOC_125723	XLOC_125723	2:52974695-53003300	0	0.121812333333333	-10.4904655720682	0.000205169453853759	0.0342697103390106
TCONS_00262601	LINC6084	XLOC_198619	XLOC_198619	6:18862347-18865550	0	1.13869466666667	-10.5467309563324	0.000215776148583404	0.0357066103460772
ENSRNOT00000092949	AC134224.3-201	ENSRNOG00000062158	AC134224.3	1:221158098-221158792	59.6277196666667	0.0615126666666667	9.46965502988767	0.000225148999816755	0.0365781581769166
ENSRNOT00000082014	AABR07004090.1-201	ENSRNOG00000056061	AABR07004090.1	1:124288131-124311586	0	0.144077	-10.4420071672793	0.000244052767599148	0.038798462479477
TCONS_00215243	ENSRNOG00000023657-AS1	XLOC_162164	XLOC_162164	4:89619909-89778304	0	0.136532333333333	-13.1448131242162	0.000244334883197941	0.038798462479477
TCONS_00123507	ENSRNOG00000000137-AS2	XLOC_091619	XLOC_091619	17:28059144-28146481	0	0.186273	-12.719484338107	0.000245789915203172	0.03886825730062
TCONS_00171844	LINC4198	XLOC_129824	XLOC_129824	2:156847363-156863744	0	0.197454	-10.3785281982253	0.000261822192046859	0.0403296719449701
ENSRNOT00000081716	AABR07000452.1-201	ENSRNOG00000052189	AABR07000452.1	1:13344901-13382067	0.119333	0	10.8174436579681	0.000268764995978686	0.0410442543858879
TCONS_00211568	LINC5026	XLOC_159217	XLOC_159217	4:27062942-27071206	0	0.363901333333333	-10.2784943062006	0.000280193031381388	0.0418278471991931
TCONS_00293850	AABR07070555.1-OT1	ENSRNOG00000049584	AABR07070555.1	8:74868676-74877469	0	0.385454	-10.4391680722125	0.000280879379299888	0.0418278471991931
TCONS_00325670	LINC7549	XLOC_246822	XLOC_246822	X:54309986-54341393	0	0.127336	-10.6879053143414	0.000281870451750341	0.0418278471991931
TCONS_00334226	LINC7698	XLOC_253996	XLOC_253996	X:92845977-92922744	0	0.199545666666667	-12.6084943200853	0.000282698092587933	0.0418278471991931
TCONS_00307477	Runx2-OT2	ENSRNOG00000020193	Runx2	9:18441059-18603858	0	0.0933476666666667	-12.5970698531876	0.000286417064076794	0.0418278471991931
TCONS_00332550	LINC7661	XLOC_252620	XLOC_252620	X:45848138-45937673	0	0.170858	-12.607598379332	0.000289684145565231	0.0419068931043888
TCONS_00179990	LINC4370	XLOC_135580	XLOC_135580	20:15831468-15868662	0	0.105715333333333	-10.6515729688416	0.000290123793777909	0.0419068931043888
TCONS_00312477	LINC7227	XLOC_236070	XLOC_236070	9:105121661-105200137	0	0.188692333333333	-12.5567789764528	0.000290878528376581	0.0419068931043888
TCONS_00022576	LINC608	XLOC_016479	XLOC_016479	1:52590004-52806846	0	0.0723883333333333	-12.6448209276173	0.000298509534453957	0.0423218424842546
TCONS_00303874	AABR07071195.1-OT1	ENSRNOG00000030296	AABR07071195.1	8:104040797-104177256	0	0.127809666666667	-12.7901901825735	0.000305987446608469	0.0432672725429171
TCONS_00225969	ENSRNOG00000049829-AS2	XLOC_170402	XLOC_170402	4:98457839-98523467	1.57137266666667	0	15.3891800796347	0.000312181113308824	0.0435667898338294
TCONS_00131283	LINC3188	XLOC_097749	XLOC_097749	17:53791199-53808742	0	0.209707	-10.5833384373481	0.000317790891398978	0.0441192808968191
TCONS_00157985	LINC3868	XLOC_118748	XLOC_118748	2:141693901-141815346	0	0.119168333333333	-12.559457437649	0.000320247304888015	0.044345125508457
TCONS_00136842	LINC3337	XLOC_102213	XLOC_102213	18:43957847-43964411	0	0.516027666666667	-10.4417505358524	0.000321775475401201	0.0444415998971426
TCONS_00089207	AABR07015078.1-OT3	ENSRNOG00000055956	AABR07015078.1	14:46645102-46654229	0	10.9625026666667	-15.3565022558621	0.000332640755270233	0.045706036938802
TCONS_00018951	LINC503	XLOC_013553	XLOC_013553	1:1239319-1348062	0.125391666666667	0	12.4479748111089	0.000336041441925366	0.0457529178126089
TCONS_00155762	LINC3809	XLOC_116930	XLOC_116930	2:86867085-86872159	0	0.535912333333333	-10.1335950368484	0.000357117461162273	0.0477749066209623
TCONS_00178820	Nfkbil1-OT3	ENSRNOG00000000839	Nfkbil1	20:4696295-4896998	0.482288666666667	0	15.2439066035173	0.00036348959205598	0.0481901038139509
TCONS_00182279	ENSRNOG00000040052-AS2	XLOC_137377	XLOC_137377	20:2056813-2076403	0	0.719428	-12.4899010382211	0.000365090009751193	0.0481901038139509
TCONS_00125514	LINC3011	XLOC_093233	XLOC_093233	17:57273924-57302692	0	0.100705333333333	-10.225658884291	0.000366875236700417	0.0481901038139509
TCONS_00220362	H2afj-OT2	ENSRNOG00000033045	H2afj	4:170763482-170800955	0	2.48619466666667	-15.2182661799809	0.000377354583736485	0.0490744586392095
TCONS_00044268	LINC1067	XLOC_031839	XLOC_031839	10:77550168-77578701	0	0.106550333333333	-10.2884157646884	0.000380972199597687	0.0493049977445432
