# Supplementary material for: LncRNA-mediated ceRNA network reveals the mechanism of action of Saorilao-4 decoction against pulmonary fibrosis
Source: Front Genet. 2024 Mar 12;15:1339064. doi: 10.3389/fgene.2024.1339064 (PMC10963618; doi:10.3389/fgene.2024.1339064)
Supplement: Supplementary file 3 [file Table2.XLS]

transcript_id	transcript_name	gene_id	gene_name	transcript_locus	MOD_4_FPKM	CON_FPKM	log2FoldChange	pvalue	padj
ENSRNOT00000011138	Glcci1-201	ENSRNOG00000008524	Glcci1	4:34282625-34612709	7.707547	0	19.9931190573344	3.44876035261467e-50	1.84336240847254e-45
ENSRNOT00000072627	Cdkl5-202	ENSRNOG00000003742	Cdkl5	X:35599258-35771711	0	4.12220366666667	-18.1538688197409	4.87522686116858e-34	1.3029043786473e-29
ENSRNOT00000078495	Ano2-202	ENSRNOG00000023561	Ano2	4:158224000-158576978	1.41788933333333	0	17.6404335082957	5.7588151660616e-28	1.02602890208664e-23
ENSRNOT00000065729	LOC100910882-201	ENSRNOG00000049814	LOC100910882	3:152226710-152259156	0	23.528052	-18.2652174707746	1.61411543139724e-27	2.15686174520456e-23
ENSRNOT00000091038	AABR07007032.1-202	ENSRNOG00000046333	AABR07007032.1	1:277857749-277867630	0	21.5418496666667	-16.4160175676551	9.10613488235847e-21	8.11204849103434e-17
ENSRNOT00000093557	AABR07049085.1-206	ENSRNOG00000006956	AABR07049085.1	5:104394119-104714197	0.553120666666667	0	16.1621502957797	2.6877213220324e-17	1.7957338082829e-13
ENSRNOT00000008759	Slc4a7-201	ENSRNOG00000005957	Slc4a7	15:11836407-11912916	0	1.76714566666667	-15.7492764602561	5.24271837328638e-14	2.54748451865597e-10
ENSRNOT00000081497	Spats2l-202	ENSRNOG00000016012	Spats2l	9:64643281-64843928	0	1.24160666666667	-16.6428643008208	2.12633588573731e-13	9.47105442438828e-10
ENSRNOT00000015327	Tpd52-201	ENSRNOG00000011441	Tpd52	2:95008477-95039076	0.147888	13.59142	-6.51767281564974	2.7922947310879e-13	1.14806271828191e-09
ENSRNOT00000078640	Mboat7-201	ENSRNOG00000054459	Mboat7	1:64101018-64113792	5.695233	0	14.8677847809183	3.10105401236402e-12	1.18393812114898e-08
ENSRNOT00000089118	AABR07028989.1-203	ENSRNOG00000050441	AABR07028989.1	10:1622573-1674701	0	3.84654966666667	-16.3369170418293	1.3161136000651e-11	4.39664199521747e-08
ENSRNOT00000091677	Nrcam-208	ENSRNOG00000004067	Nrcam	6:64790109-64861833	0.834824	0	14.5932686768074	9.87105240440712e-11	2.7960842802867e-07
ENSRNOT00000012545	Clasp2-201	ENSRNOG00000009161	Clasp2	8:122076759-122185495	0.00215266666666667	7.11108266666667	-11.589443173684	1.03174951967469e-08	1.90162109746939e-05
ENSRNOT00000008319	RGD1565355-201	ENSRNOG00000040108	RGD1565355	4:14151414-14188215	33.1296043333333	0	18.929794775335	1.10382648218105e-08	1.9666508490859e-05
ENSRNOT00000049771	Slc4a7-202	ENSRNOG00000005957	Slc4a7	15:11836407-11912916	0.420668	0	13.6873813461087	1.17560000632348e-08	1.98510429573868e-05
ENSRNOT00000046456	Mta1-202	ENSRNOG00000004711	Mta1	6:137924568-137950066	1.329322	0	13.7549289425792	1.18846281503532e-08	1.98510429573868e-05
ENSRNOT00000075382	Arhgef10l-202	ENSRNOG00000050636	Arhgef10l	5:159018893-159119171	0	6.54339733333333	-18.0263349714032	2.61717854271735e-08	3.96668514095961e-05
ENSRNOT00000023395	LOC108348078-201	ENSRNOG00000017100	LOC108348078	17:89704102-89741321	0	16.818502	-17.9781455256718	2.74588120141264e-08	3.96668514095961e-05
ENSRNOT00000050393	Vps35l-201	ENSRNOG00000016063	Vps35l	1:188448604-188552265	0	3.960019	-17.367038132644	4.99077083002464e-08	6.83991540679018e-05
ENSRNOT00000073993	LOC100911572-201	ENSRNOG00000046521	LOC100911572	9:90857308-90874704	0	22.3603076666667	-17.2955475569772	5.33050417223087e-08	7.1228862001435e-05
ENSRNOT00000049474	Lrmp-201	ENSRNOG00000029308	Lrmp	4:179398621-179440792	9.049375	0	17.2542583347891	5.81640940871403e-08	7.40207340228011e-05
ENSRNOT00000075311	Lyrm7-201	ENSRNOG00000045961	Lyrm7	10:40183078-40201992	0	1.32710566666667	-13.3295521126856	6.07333815156025e-08	7.53315466212261e-05
TCONS_00188362	TCONS_00188362	XLOC_141518	XLOC_141518	3:27969016-27972508	0	8.05610033333333	-13.4998545130093	6.40416624777941e-08	7.60672635430688e-05
ENSRNOT00000004235	RragB-201	ENSRNOG00000003160	RragB	X:19101522-19134869	0	0.729554666666667	-13.2877275182148	6.94245805291091e-08	7.92315012602467e-05
ENSRNOT00000081146	Aox3-201	ENSRNOG00000062125	Aox3	9:65013862-65099433	0	3.82950966666667	-17.0516408874888	7.66909240218051e-08	8.53985393534476e-05
ENSRNOT00000051028	Mpdz-201	ENSRNOG00000007894	Mpdz	5:99413190-99566317	0	3.12959666666667	-17.613213760046	1.27836119886182e-07	0.000126534085331786
ENSRNOT00000080983	Frs2-202	ENSRNOG00000005642	Frs2	7:60132894-60210518	0	0.272965	-13.0846724514671	1.95848999810077e-07	0.000180821228029328
ENSRNOT00000088449	Pigr-203	ENSRNOG00000004405	Pigr	13:47572219-47591596	0.203100666666667	65.5736073333333	-8.34469714157611	3.56324227340726e-07	0.000308166016782853
ENSRNOT00000026685	Ntf3-201	ENSRNOG00000019716	Ntf3	4:158636884-158705886	0	0.326857333333333	-13.1707032717865	3.62585923481152e-07	0.000308166016782853
ENSRNOT00000042165	AABR07060872.1-201	ENSRNOG00000049829	AABR07060872.1	4:98337367-98523473	9.60192866666667	0.00185833333333333	12.2976904853936	4.24247179294578e-07	0.000354312683332738
ENSRNOT00000068102	Dctn1-201	ENSRNOG00000010048	Dctn1	4:114876770-114896566	18.860494	0.338380333333333	5.82061505798965	9.1469884530719e-07	0.000643298069495649
ENSRNOT00000077014	Kcnh1-203	ENSRNOG00000003841	Kcnh1	13:110920830-111228836	0	0.388196333333333	-15.5828760652068	1.25656197797016e-06	0.000819063874664693
ENSRNOT00000088701	Spef2-203	ENSRNOG00000058275	Spef2	2:58901939-59084126	0	0.623141	-15.5245926296699	1.36686572427471e-06	0.0008697496781248
ENSRNOT00000088981	Tep1-202	ENSRNOG00000051706	Tep1	15:27751180-27798408	0.0217606666666667	9.88801533333333	-8.81969031391517	1.53434859167794e-06	0.000953615490990533
ENSRNOT00000042256	Adgrl2-201	ENSRNOG00000032660	Adgrl2	2:258792839-258997145	0.125827666666667	11.7038673333333	-6.54280721353714	1.61120848808126e-06	0.000989874640091305
ENSRNOT00000064594	Lyc2-201	ENSRNOG00000034139	Lyc2	7:60316045-60323609	0.775318666666667	72.7147033333333	-6.55223596129844	2.31036299718424e-06	0.00129988318104734
ENSRNOT00000042384	Robo1-201	ENSRNOG00000029614	Robo1	11:9642413-10143317	0.0791996666666667	1.73482333333333	-4.47088630189315	2.72349785362228e-06	0.00150073154923826
ENSRNOT00000091574	Apoe-203	ENSRNOG00000018454	Apoe	1:80612895-80615525	58.6234553333333	0.0108973333333333	11.9557132124154	3.26509127020149e-06	0.00174167932704447
ENSRNOT00000050261	E2f3-201	ENSRNOG00000029273	E2f3	17:36334147-36408831	0	0.18443	-12.457613456023	3.50965372346509e-06	0.00182242107022525
ENSRNOT00000064140	Smarcc1-201	ENSRNOG00000020804	Smarcc1	8:118206703-118324188	0.160584	8.895361	-5.77674873541383	3.51186847957345e-06	0.00182242107022525
ENSRNOT00000002220	Abi3bp-201	ENSRNOG00000001627	Abi3bp	11:46208075-46369577	0.536781333333333	0	15.12542436866	3.87499656465234e-06	0.00199152467673719
ENSRNOT00000087027	Ints10-201	ENSRNOG00000055331	Ints10	16:22617567-22647241	2.30385166666667	0	14.7959634068793	5.99378789573129e-06	0.00293915562409943
ENSRNOT00000073643	LOC498276-203	ENSRNOG00000046663	LOC498276	13:91219843-91228935	7.73620233333333	0	14.8013522218279	6.40800069174563e-06	0.00311370579067094
ENSRNOT00000083514	Stat1-204	ENSRNOG00000014079	Stat1	9:54340713-54484533	0	0.0717243333333333	-12.0474049633166	7.02517677295565e-06	0.00330469747471107
ENSRNOT00000059895	Ranbp17-201	ENSRNOG00000005042	Ranbp17	10:18140356-18443934	0	0.288682333333333	-15.1147563582867	7.41948959065024e-06	0.00344844972713266
ENSRNOT00000040132	AABR07028989.1-201	ENSRNOG00000050441	AABR07028989.1	10:1622573-1674701	1.25138666666667	0	14.7151366020011	8.64563391862967e-06	0.00372063379822199
ENSRNOT00000026657	Cpne1-201	ENSRNOG00000050864	Cpne1	3:151616037-151625644	6.01217766666667	0	14.5239530142865	9.96582651961202e-06	0.00422756688470843
ENSRNOT00000019555	Rnf4-201	ENSRNOG00000013930	Rnf4	14:81660441-81672351	4.71679166666667	0	14.5127147497271	1.0189857732952e-05	0.00427568533076035
ENSRNOT00000008898	Cdkn2b-201	ENSRNOG00000006735	Cdkn2b	5:107852129-107857320	0	11.0514933333333	-14.5106305521915	1.02392464422325e-05	0.00427568533076035
ENSRNOT00000081017	Esr1-203	ENSRNOG00000019358	Esr1	1:41325462-41594796	0	0.217911333333333	-14.5616560796915	1.08262295574189e-05	0.00441726694537434
ENSRNOT00000004577	Fmo4-201	ENSRNOG00000003400	Fmo4	13:80685628-80702315	0	0.559611	-11.914428337457	1.11179175429841e-05	0.0044347215871082
TCONS_00113559	TCONS_00113559	XLOC_083883	XLOC_083883	16:36097693-36105519	0.00275266666666667	2.258251	-9.23490531543923	1.3041937121747e-05	0.00497271057367292
ENSRNOT00000086701	Echdc3-202	ENSRNOG00000048114	Echdc3	17:76002353-76022282	0	2.47770766666667	-14.2957970026491	1.59773103065945e-05	0.00580943697882636
TCONS_00018873	TCONS_00018873	XLOC_013491	XLOC_013491	1:238207-521306	0.54081	0	15.9054215457538	1.97572752881643e-05	0.00672628257421899
ENSRNOT00000017429	Eda2r-201	ENSRNOG00000013018	Eda2r	X:66562044-66602506	0.214110666666667	0	11.8092753164126	2.05842027076301e-05	0.00691965808001778
ENSRNOT00000005124	Scoc-201	ENSRNOG00000003853	Scoc	19:24584455-24614019	1.44269233333333	0	14.1154414302209	2.15766264557663e-05	0.00720794177537941
ENSRNOT00000080635	Sncg-201	ENSRNOG00000058006	Sncg	16:10722111-10726648	0	2.183522	-11.9786083907171	2.31456083596216e-05	0.00763662201741836
ENSRNOT00000089306	RT1-A1-206	ENSRNOG00000038999	RT1-A1	20:5351605-5418011	1.33333333333333e-06	3.715848	-13.3986880055418	2.40181670831064e-05	0.007874142148525
ENSRNOT00000065211	Hdgf-202	ENSRNOG00000042261	Hdgf	2:187282000-187284281	19.9080463333333	0.0386083333333333	8.89051595762977	2.46537264784736e-05	0.00794223549529437
ENSRNOT00000086027	LOC103689965-202	ENSRNOG00000000443	LOC103689965	20:4302347-4508197	28.100324	0	21.1983005085149	2.56569514168886e-05	0.00816288126924223
ENSRNOT00000091389	Fmo2-202	ENSRNOG00000003510	Fmo2	13:80755107-80775230	161.557139	0	20.3670094410051	2.97232414710775e-05	0.00923667009668078
TCONS_00118825	TCONS_00118825	XLOC_088003	XLOC_088003	16:31187464-31211123	0	1.54626733333333	-13.8648590790749	3.86660492040819e-05	0.0114182338671723
ENSRNOT00000068094	AABR07017902.1-203	ENSRNOG00000009074	AABR07017902.1	15:32276947-32855375	0	0.085592	-14.3395587685621	4.10992911000613e-05	0.0117581830428324
ENSRNOT00000077516	Tarbp1-201	ENSRNOG00000053574	Tarbp1	19:59333184-59384297	0	0.691002666666667	-13.8175396382279	4.18789218995904e-05	0.011843536378482
ENSRNOT00000001219	LOC103690050-201	ENSRNOG00000000916	LOC103690050	12:7208850-7271872	0.536531	0	13.7521993579215	4.26844563323461e-05	0.0120078115313889
ENSRNOT00000087664	Pigr-202	ENSRNOG00000004405	Pigr	13:47572221-47591699	0	58.0941366666667	-18.8039880359557	4.66651926754797e-05	0.0129235986969139
ENSRNOT00000038160	Col6a5-201	ENSRNOG00000010663	Col6a5	8:114530252-114617466	10.1378123333333	0	18.4885107074804	4.98731242304001e-05	0.0135918184036097
ENSRNOT00000004900	Ucp1-201	ENSRNOG00000003580	Ucp1	19:24456976-24464807	0	10.7070743333333	-15.0498182255988	5.09020842714835e-05	0.0137409919409636
ENSRNOT00000047964	Syt7-207	ENSRNOG00000026432	Syt7	1:226436139-226493179	0	0.509148666666667	-13.5542854459148	6.28198285842458e-05	0.0158181342342351
ENSRNOT00000085704	Exoc2-203	ENSRNOG00000060266	Exoc2	17:34665902-34723185	1.06993766666667	0	12.8156253423926	6.34287654950586e-05	0.0158181342342351
ENSRNOT00000057802	Relb-203	ENSRNOG00000033235	Relb	1:80517411-80544825	1.24032833333333	0	13.7418218466448	6.34709481810308e-05	0.0158181342342351
ENSRNOT00000066917	Stag1-201	ENSRNOG00000015389	Stag1	8:108958099-109342731	1.15784066666667	0	17.4995950709058	7.04552634359206e-05	0.0170396413426425
ENSRNOT00000085195	LOC108348061-202	ENSRNOG00000013484	LOC108348061	9:27368272-27447877	5.74582733333333	0	17.5376446020497	7.07726918253812e-05	0.0170396413426425
ENSRNOT00000084640	Usp1-202	ENSRNOG00000007890	Usp1	5:117586103-117594335	0	3.36133366666667	-13.4671096336606	7.21137513121644e-05	0.0171147412700871
ENSRNOT00000028875	Srp68-202	ENSRNOG00000009351	Srp68	10:105123327-105228547	0	4.629471	-17.5880207578221	7.23654167827816e-05	0.0171147412700871
ENSRNOT00000086806	Cdk1-203	ENSRNOG00000000632	Cdk1	20:20576385-20591487	0	1.750207	-13.41550806123	7.46377389310793e-05	0.0174973120432728
ENSRNOT00000031714	Grm8-201	ENSRNOG00000021468	Grm8	4:54474136-55407922	0.00515366666666667	0	10.9525768331209	7.74359507292579e-05	0.0179954415933862
ENSRNOT00000013316	LOC691918-205	ENSRNOG00000048933	LOC691918	3:112371677-112377706	0	0.977443333333333	-11.234014789463	7.97779523796301e-05	0.0184451586837216
ENSRNOT00000005016	Prpf8-201	ENSRNOG00000003495	Prpf8	10:63635251-63658360	0	16.0693296666667	-17.2483902291845	8.00613061669489e-05	0.0184451586837216
TCONS_00308019	TCONS_00308019	XLOC_232782	XLOC_232782	9:37782354-37794327	0.531507333333333	0	11.3697201738211	8.16335551079354e-05	0.0187266674700392
ENSRNOT00000077416	Ugt1a1-210	ENSRNOG00000018740	Ugt1a1	9:95241626-95302816	0.00889233333333333	3.54663733333333	-8.59785243377671	9.78854231168128e-05	0.0213550035330353
ENSRNOT00000076283	Il1rapl1-201	ENSRNOG00000029663	Il1rapl1	X:55439578-56765893	0	0.018339	-13.2700043712806	0.000101501180170227	0.0218254680850215
ENSRNOT00000071249	Exoc4-201	ENSRNOG00000046023	Exoc4	4:60549197-61355410	0.03091	0	13.3004637123742	0.000102311779144226	0.0218549207092455
ENSRNOT00000047241	Timeless-201	ENSRNOG00000031916	Timeless	7:2643288-2667321	0	0.977981666666667	-13.2440215664353	0.000102630216988225	0.0218549207092455
ENSRNOT00000086495	Slc12a8-203	ENSRNOG00000001792	Slc12a8	11:70345128-70498437	0.167636	0	13.3411055072377	0.000104387566727871	0.0219665962267903
ENSRNOT00000092301	Sept6-202	ENSRNOG00000043182	Sept6	X:123525926-123601100	0	0.106448	-11.6655937983856	0.000106921161030743	0.0223239689730203
ENSRNOT00000081547	Rrad-202	ENSRNOG00000011901	Rrad	19:561761-564927	0	1.46686766666667	-10.9079281011009	0.000116754832736126	0.0234723656693799
ENSRNOT00000037255	Ank2-203	ENSRNOG00000011076	Ank2	2:231231827-231409988	0	1.41735333333333	-16.6567224950923	0.00011681289556698	0.0234723656693799
TCONS_00093307	TCONS_00093307	XLOC_068013	XLOC_068013	14:5537939-5747084	1.037337	0	16.4620870611448	0.000129632335899751	0.0252956450665593
TCONS_00006655	TCONS_00006655	XLOC_004764	XLOC_004764	1:94871399-94895877	0.963267666666667	0	13.2526893909062	0.000132439619156022	0.0256481798691644
ENSRNOT00000006218	Rhot1-202	ENSRNOG00000004093	Rhot1	10:67559420-67640555	2.56625633333333	0	16.4023054434034	0.000139633664260263	0.0266707163540576
ENSRNOT00000092976	Arid1b-204	ENSRNOG00000017030	Arid1b	1:45923222-46230523	0.651033333333333	0	16.3451478169862	0.000143244906796748	0.0269592967193176
ENSRNOT00000075414	Tmprss11a-201	ENSRNOG00000046764	Tmprss11a	14:23245653-23283092	0	0.633409333333333	-13.2336445397983	0.000152656273133395	0.0284791315875269
ENSRNOT00000028283	Cttn-207	ENSRNOG00000050994	Cttn	1:215255386-215290838	5.23425466666667	0	16.236618220205	0.00015573478648934	0.0285069326638878
ENSRNOT00000071735	Bdkrb2-201	ENSRNOG00000047300	Bdkrb2	6:129399468-129429676	0.632604	0	12.9579220417915	0.000158162034953634	0.0286210015430045
ENSRNOT00000041639	Zbtb49-201	ENSRNOG00000005633	Zbtb49	14:77322040-77343734	0	0.841448666666667	-12.8742599968003	0.00018258105815442	0.0321018340735321
ENSRNOT00000081239	Pfkfb1-203	ENSRNOG00000000165	Pfkfb1	X:23092159-23144324	0.340621	0	12.8231092165252	0.000195247335438012	0.0335561738879799
ENSRNOT00000034042	Wdr93-201	ENSRNOG00000026514	Wdr93	1:141488272-141527475	0	0.453317333333333	-12.8336381795518	0.000196626658792612	0.0336849195912343
ENSRNOT00000067060	Mylk-201	ENSRNOG00000002215	Mylk	11:69013060-69223158	0.00178166666666667	15.5926963333333	-13.0438755398482	0.000199381442476723	0.0338842492488239
ENSRNOT00000002492	Adipoq-201	ENSRNOG00000001821	Adipoq	11:81330845-81344488	0	11.200245	-15.9154592459038	0.00020768343077135	0.034581555684513
ENSRNOT00000057761	Tmco3-201	ENSRNOG00000046973	Tmco3	16:80908340-81071969	0	0.876024333333333	-15.875138324684	0.000209929435208597	0.0348469823350917
TCONS_00073573	TCONS_00073573	XLOC_052761	XLOC_052761	12:30425321-30440086	0.00926133333333333	5.974457	-9.28493204427593	0.000218467535815129	0.0360404005843169
ENSRNOT00000082825	Vps53-202	ENSRNOG00000006895	Vps53	10:64222285-64341066	1.160139	0	15.8068730615699	0.000219358623614251	0.0360760567144052
ENSRNOT00000023101	Haus1-201	ENSRNOG00000017067	Haus1	18:74141481-74151950	0	1.60393166666667	-12.7582130328885	0.000223989144110564	0.0365058488463328
ENSRNOT00000057587	Rpl30-201	ENSRNOG00000005975	Rpl30	7:73213581-73216251	94.5852136666667	4.41654666666667	4.41190312103124	0.000244605980124683	0.038798462479477
ENSRNOT00000092757	Trdn-203	ENSRNOG00000012609	Trdn	1:25716396-25839279	0	1.09114733333333	-15.7269512219846	0.000244622672695673	0.038798462479477
ENSRNOT00000085414	Ldb3-203	ENSRNOG00000059166	Ldb3	16:10878505-10941418	0	2.04730033333333	-15.668976608224	0.000258266960952546	0.0400253911155838
TCONS_00298482	TCONS_00298482	XLOC_225792	XLOC_225792	8:18555222-18639811	0.181334666666667	0	12.6410280162649	0.000258349110100587	0.0400253911155838
TCONS_00097551	TCONS_00097551	XLOC_071245	XLOC_071245	14:85531414-85686394	0	0.80501	-15.639488117728	0.000259953856513063	0.0401576116492001
ENSRNOT00000074041	Aspn-201	ENSRNOG00000050431	Aspn	17:15495801-15511972	0	0.970073333333333	-12.6370788431595	0.000280183560216214	0.0418278471991931
ENSRNOT00000093014	AC119762.3-202	ENSRNOG00000058654	AC119762.3	2:187893875-187898310	0.699869333333333	0	10.3187063445314	0.000280504930628736	0.0418278471991931
ENSRNOT00000072897	Ildr2-204	ENSRNOG00000025151	Ildr2	13:84474362-84530031	0	0.270325	-12.5804602619616	0.000281720591111938	0.0418278471991931
ENSRNOT00000064984	Nhp2-201	ENSRNOG00000004247	Nhp2	10:34975708-34979082	0	4.39799266666667	-12.5783469425569	0.000282576532239861	0.0418278471991931
ENSRNOT00000004921	Sytl4-202	ENSRNOG00000003526	Sytl4	X:104765492-104791210	0	0.589118	-12.5919760474239	0.00028551545580138	0.0418278471991931
ENSRNOT00000038017	Nrap-201	ENSRNOG00000016714	Nrap	1:277104519-277181345	0	1.53080833333333	-15.5377888117117	0.0002896037445714	0.0419068931043888
ENSRNOT00000081954	Wscd1-202	ENSRNOG00000007869	Wscd1	10:58332588-58370749	0	3.01729666666667	-15.5072451811489	0.000295789688691661	0.0422726172742494
TCONS_00202460	TCONS_00202460	XLOC_152374	XLOC_152374	3:63727477-63764709	0.0269343333333333	3.94461933333333	-7.15755866655816	0.000338036471321012	0.0457529178126089
TCONS_00013125	TCONS_00013125	XLOC_009513	XLOC_009513	1:203260634-203346252	0.163195666666667	0	12.4706103871537	0.000343928467682167	0.0463047269461256
ENSRNOT00000090944	Tmem132b-203	ENSRNOG00000038406	Tmem132b	12:35972398-36398206	0	0.030624	-12.3964893030938	0.000357529703430962	0.0477749066209623
TCONS_00118782	TCONS_00118782	XLOC_087989	XLOC_087989	16:29802079-29827157	0	0.125727333333333	-10.3594735840101	0.000362129767110482	0.048148845900635
ENSRNOT00000081780	Med13l-203	ENSRNOG00000001120	Med13l	12:43423905-43576804	0.597463333333333	0	15.2142847369601	0.000366948030912591	0.0481901038139509
ENSRNOT00000088399	Abcf2-206	ENSRNOG00000010609	Abcf2	4:7123578-7135606	0.00205666666666667	5.02613133333333	-10.4615091032554	0.000372063757749588	0.0486230020824339
ENSRNOT00000009648	Spdl1-201	ENSRNOG00000007292	Spdl1	10:19628258-19652898	0.509813	0	12.3527344686863	0.000380261593935312	0.0493049977445432
