# Supplementary material for: LncRNA-mediated ceRNA network reveals the mechanism of action of Saorilao-4 decoction against pulmonary fibrosis
Source: Front Genet. 2024 Mar 12;15:1339064. doi: 10.3389/fgene.2024.1339064 (PMC10963618; doi:10.3389/fgene.2024.1339064)
Supplement: Supplementary file 4 [file Table3.XLS]

transcript_id	transcript_name	gene_id	gene_name	transcript_locus	SRL_FPKM	MOD_4_FPKM	log2FoldChange	pvalue	padj
TCONS_00000741	AABR07000398.1-OT21	ENSRNOG00000047746	AABR07000398.1	1:11909541-11967168	1.39876633333333	0	15.110303041225	2.12456560739779e-08	4.21214803570385e-05
ENSRNOT00000085360	AABR07029470.1-201	ENSRNOG00000057519	AABR07029470.1	10:29635447-29773213	0	0.182831333333333	-13.4571396982338	7.41334229435102e-08	0.00010725303054503
TCONS_00063499	LINC1530	XLOC_045696	XLOC_045696	11:35464135-35547337	0	0.451444666666667	-14.0549012401002	1.01587021553612e-07	0.000143104033256969
ENSRNOT00000086689	LOC100909599-202	ENSRNOG00000059898	LOC100909599	1:11982257-11995787	0	1.59878566666667	-13.2386189457801	1.05394857838331e-07	0.00014466119846374
TCONS_00063509	LINC1532	XLOC_045696	XLOC_045696	11:35470300-35547309	0.286526666666667	0	13.2566781806458	4.13601459806204e-07	0.000395358681132609
TCONS_00256586	ENSRNOG00000006828-AS1	XLOC_194042	XLOC_194042	6:75826936-75889040	2.73951733333333	0	16.1868883226147	1.6897889883303e-06	0.00110310249445514
TCONS_00016252	ENSRNOG00000042788-AS1	XLOC_011582	XLOC_011582	1:236900798-236947130	0.248458666666667	0	12.3526499602011	2.91668778035627e-06	0.00177420791911899
TCONS_00011581	LINC319	XLOC_008484	XLOC_008484	1:180882257-181077376	0.0531876666666667	0	12.2010509705845	4.37221899255321e-06	0.0024636303439092
TCONS_00316068	Tmeff2-OT2	ENSRNOG00000016623	Tmeff2	9:55428042-55535557	0	0.135409	-12.6857605890561	6.24014205144599e-06	0.00319081136989465
TCONS_00047467	AABR07030977.1-OT3	ENSRNOG00000046767	AABR07030977.1	10:111259233-111489507	0	0.265378333333333	-14.7430334959772	7.7985287997259e-06	0.00372727898794042
TCONS_00089311	LINC2216	XLOC_064830	XLOC_064830	14:52739308-52752084	0	0.753648	-12.0771399135703	9.71824104491717e-06	0.00447769355539202
ENSRNOT00000080884	AABR07011682.1-201	ENSRNOG00000058126	AABR07011682.1	2:165917470-165931558	0	0.808266666666667	-12.3310581805149	9.80212175704612e-06	0.00447769355539202
TCONS_00123507	ENSRNOG00000000137-AS2	XLOC_091619	XLOC_091619	17:28059144-28146481	0.187155333333333	0	12.8793707897848	1.14770357199425e-05	0.00511971435073768
TCONS_00159604	ENSRNOG00000025608-AS1	XLOC_120089	XLOC_120089	2:181874377-181904453	0.253312	0	11.7404171408486	1.57902200248607e-05	0.00676200382344634
TCONS_00182464	AABR07044362.3-OT3	ENSRNOG00000058490	AABR07044362.3	20:3121375-3286538	0	0.150393666666667	-13.4601588581332	1.71632222043807e-05	0.00722975408955452
TCONS_00324568	LINC7530	XLOC_245817	XLOC_245817	X:32509905-32584888	0.104304666666667	0	11.7909805805728	1.72876615629176e-05	0.00722975408955452
TCONS_00011567	LINC308	XLOC_008484	XLOC_008484	1:180810269-181078710	2.08096066666667	0	17.9400169778284	1.98234505816073e-05	0.00810037640941557
TCONS_00032087	LINC825	XLOC_023434	XLOC_023434	1:202988216-203038544	0	0.197035	-12.0840501517797	2.03312705618674e-05	0.00824494631194517
TCONS_00066814	LINC1640	XLOC_048314	XLOC_048314	11:85653114-85723241	0.203971666666667	0	12.6485552256335	2.42636609459922e-05	0.00947932470801904
TCONS_00199313	ENSRNOG00000011470-AS1	XLOC_150063	XLOC_150063	3:7220192-7237408	0.380103	0	11.5333818107007	2.47495408152526e-05	0.00947932470801904
TCONS_00287622	Scube1-OT1	ENSRNOG00000010617	Scube1	7:124471843-124510235	0.176359333333333	0	11.5820599243495	2.55458737669611e-05	0.00957053562935345
TCONS_00000738	AABR07000398.1-OT19	ENSRNOG00000047746	AABR07000398.1	1:11909530-11967168	25.632716	0	19.3854928014338	3.93040239926591e-05	0.013149652527044
TCONS_00011570	LINC311	XLOC_008484	XLOC_008484	1:180850875-180949631	0	0.314062	-13.7386814803377	4.09977825832226e-05	0.013342388877253
TCONS_00167054	LINC4079	XLOC_125723	XLOC_125723	2:52974695-53003300	0.217571333333333	0	11.4471431340099	4.13756128082198e-05	0.013342388877253
TCONS_00189104	LOC100361645-OT2	ENSRNOG00000031951	LOC100361645	3:46044979-46197984	0.197864666666667	0	13.7392865909487	4.29773150120271e-05	0.0136434484814047
TCONS_00000711	AABR07000398.1-OT6	ENSRNOG00000047746	AABR07000398.1	1:11906578-11967168	0	3.295255	-16.4634433557784	4.3073842580934e-05	0.0136434484814047
TCONS_00002368	LINC94	XLOC_001920	XLOC_001920	1:39089477-39366604	0.120790333333333	0	13.8563307304456	4.42963201003906e-05	0.0138698299124691
TCONS_00011579	LINC317	XLOC_008484	XLOC_008484	1:180882224-180904538	1.592429	0	13.9704325051333	4.70790515249367e-05	0.014483572575459
TCONS_00335888	LINC7749	XLOC_255372	XLOC_255372	X:137653559-137700294	0	0.602898666666667	-13.6407257789067	4.75116680375692e-05	0.0145331405145776
TCONS_00000701	AABR07000398.1-OT2	ENSRNOG00000047746	AABR07000398.1	1:11903552-11973055	0	8.49735833333333	-17.965072788413	5.18885615334086e-05	0.0155172888205774
TCONS_00229832	LINC5407	XLOC_173305	XLOC_173305	4:162947110-162965240	0.353198666666667	0	11.5108910097674	6.48195150185306e-05	0.0181664326646175
TCONS_00265814	LINC6172	XLOC_201303	XLOC_201303	6:77279914-77308173	0.208112333333333	0	11.3509926767192	6.5635464089164e-05	0.0182394629118057
TCONS_00265099	LINC6151	XLOC_200686	XLOC_200686	6:61548920-61859451	0	0.0842083333333333	-13.4906320237081	6.71559526919524e-05	0.0184351699876934
ENSRNOT00000079208	AABR07051308.1-201	ENSRNOG00000058862	AABR07051308.1	3:4730990-4772154	0.688567	0	13.6055068103915	7.6727983749348e-05	0.020246817716955
TCONS_00000699	AABR07000398.1-OT4	ENSRNOG00000047746	AABR07000398.1	1:11903552-11973055	4.773511	0	17.2307057425081	8.35713236823543e-05	0.0215075622919059
TCONS_00013128	LINC382	XLOC_009514	XLOC_009514	1:203286677-203334470	0	0.500161	-13.3819586862159	8.45936676863577e-05	0.0216665025418695
TCONS_00334696	LINC7715	XLOC_254400	XLOC_254400	X:107642212-107689046	0	0.192867666666667	-11.9991486246055	8.72317729512383e-05	0.0220260226701877
TCONS_00303874	AABR07071195.1-OT1	ENSRNOG00000030296	AABR07071195.1	8:104040797-104177256	0.202925666666667	0	13.6428718472132	9.84049562395072e-05	0.0235161486942001
TCONS_00186141	Sobp-OT1	ENSRNOG00000000316	Sobp	20:47795339-47938458	0	0.197956	-13.6436195057889	0.000103965833438634	0.0243025810653715
TCONS_00275038	LINC6449	XLOC_208344	XLOC_208344	7:89415257-89491206	0.300297333333333	0	13.3174049407988	0.000110891752111819	0.0254765471697239
TCONS_00221756	ENSRNOG00000010517-AS1	XLOC_167130	XLOC_167130	4:7737878-7774775	0	0.106508	-10.7850814646927	0.000128425125314185	0.0276088231247723
TCONS_00306532	ENSRNOG00000045945-AS4	XLOC_231726	XLOC_231726	9:8895256-8912090	0.239757	0	10.8318831673546	0.000132810956155448	0.0283241851912395
TCONS_00022547	LINC607	XLOC_016464	XLOC_016464	1:51487924-51506201	0.213245	0	10.7943465144144	0.000141485200357506	0.0297007951966169
TCONS_00162495	LINC3960	XLOC_122066	XLOC_122066	2:223576651-223602332	0	0.220684333333333	-11.3288742635981	0.000145936560342919	0.0300460925967555
TCONS_00120551	LINC2871	XLOC_089379	XLOC_089379	16:74023326-74039199	0.291697	0	11.013305700563	0.000158877612619356	0.0317340246399781
TCONS_00114028	ENSRNOG00000009824-AS1	XLOC_084305	XLOC_084305	16:48568433-48591987	0.171314	0	10.8457171699241	0.000159920247486745	0.0317818690228173
TCONS_00136842	LINC3337	XLOC_102213	XLOC_102213	18:43957847-43964411	0.512986666666667	0	10.5728255997605	0.000164604785126252	0.0322758027392245
TCONS_00307477	Runx2-OT2	ENSRNOG00000020193	Runx2	9:18441059-18603858	0.107989333333333	0	12.9286663197843	0.000175912300815961	0.0337512023751913
TCONS_00011583	LINC321	XLOC_008484	XLOC_008484	1:180883858-180949631	0	0.257385	-12.8691715235686	0.000181234313045297	0.0342808225346811
TCONS_00059351	LINC1456	XLOC_042394	XLOC_042394	11:57588260-57707726	0.135918666666667	0	12.8510354449428	0.000207352392551816	0.0378825036631355
TCONS_00247956	LINC5739	XLOC_187465	XLOC_187465	5:130997770-131051607	0	0.283152333333333	-12.75464484252	0.000210277686855138	0.0381564900927306
TCONS_00054827	Plcd3-OT1	ENSRNOG00000003033	Plcd3	10:91156037-91217458	0	0.269109333333333	-12.8704273770343	0.000212428260317177	0.0384165026174949
TCONS_00316378	LOC108351936-OT2	ENSRNOG00000021406	LOC108351936	9:64695881-64843730	0.105567666666667	0	12.7949943409214	0.000219423401066746	0.0393672773921329
TCONS_00211568	LINC5026	XLOC_159217	XLOC_159217	4:27062942-27071206	0.364114	0	10.4056568158585	0.000223006003500794	0.0393977272851403
TCONS_00150377	LINC3659	XLOC_112659	XLOC_112659	19:40483526-40690392	0.076017	0	12.7660944776481	0.00022421848586039	0.0394816300924562
TCONS_00134831	LINC3298	XLOC_100681	XLOC_100681	18:13352221-13369663	0.232806666666667	0	10.8131101143487	0.000226052932362872	0.0396741425225722
TCONS_00311807	LINC7215	XLOC_235556	XLOC_235556	9:96157433-96182268	0	0.145612666666667	-10.6604318646999	0.000237792032976038	0.0406245250588528
TCONS_00293850	AABR07070555.1-OT1	ENSRNOG00000049584	AABR07070555.1	8:74868676-74877469	0.331331666666667	0	10.3624927330605	0.000241133729540692	0.0408477485516242
TCONS_00225969	ENSRNOG00000049829-AS2	XLOC_170402	XLOC_170402	4:98457839-98523467	0	1.57137266666667	-15.5103215011201	0.000250649320244176	0.0417881619559947
ENSRNOT00000086990	LOC102554012-201	ENSRNOG00000056480	LOC102554012	3:107401705-107406543	0	0.597689666666667	-10.340266051296	0.000260412998195977	0.0426296874416839
TCONS_00214795	Wipf3-OT2	ENSRNOG00000009571	Wipf3	4:84597323-84623710	0	0.107834333333333	-10.3243449954243	0.000270846191896522	0.0435387286853479
TCONS_00227545	ENSRNOG00000022155-AS1	XLOC_171573	XLOC_171573	4:123765223-123846353	0	0.0431783333333333	-10.6091462089629	0.000284204171688236	0.0445407287935068
TCONS_00168618	LOC499573-OT1	ENSRNOG00000033449	LOC499573	2:95044430-95173751	0.115039	0	12.6864003849186	0.00028886483742494	0.0449503917074333
ENSRNOT00000089772	AABR07003030.2-202	ENSRNOG00000055070	AABR07003030.2	1:94092646-94152068	0	0.0486196666666667	-10.34868337674	0.000292852997475743	0.045047186651944
TCONS_00183806	ENSRNOG00000001227-AS1	XLOC_138213	XLOC_138213	20:11972345-12031855	0	0.209884	-12.467080472888	0.000302182400555291	0.0458176440849255
TCONS_00291288	Olr1203-OT1	ENSRNOG00000031929	Olr1203	8:40419562-40471524	0.254168	0	12.5138282446948	0.000305983148473446	0.0460092076904033
TCONS_00154800	LINC3781	XLOC_116136	XLOC_116136	2:55008370-55047452	0.322129	0	12.4917787771407	0.000309453162179932	0.0462710272946698
TCONS_00153261	F2rl2-OT1	ENSRNOG00000018054	F2rl2	2:26208232-26439020	0.0635943333333333	0	12.6566433360827	0.000329319110988996	0.0481679203498405
TCONS_00000729	AABR07000398.1-OT16	ENSRNOG00000047746	AABR07000398.1	1:11908985-11967168	0	1.46386166666667	-15.2374584451299	0.000329337919821439	0.0481679203498405
TCONS_00195559	LINC4668	XLOC_147257	XLOC_147257	3:142702539-142733548	0	0.140169	-10.9459540019687	0.000334036188867745	0.0484321781132324
TCONS_00254092	LINC5879	XLOC_191853	XLOC_191853	6:36206495-36295189	0.136588666666667	0	12.4314721770321	0.000335658608868888	0.0484321781132324
TCONS_00203627	LINC4836	XLOC_153262	XLOC_153262	3:84248130-84257703	1.247329	0	12.4139445620904	0.00033890983023502	0.0486376493632188
TCONS_00314519	Rcan2-OT1	ENSRNOG00000010350	Rcan2	9:19563767-19749145	0.0929333333333333	0	12.9197606629486	0.000344114149472153	0.0490095053571521
TCONS_00219835	ENSRNOG00000037076-AS3	XLOC_165616	XLOC_165616	4:162187489-162247820	0	0.197371333333333	-12.3991833517516	0.000344771930225468	0.0490095053571521
