# Supplementary material for: LncRNA-mediated ceRNA network reveals the mechanism of action of Saorilao-4 decoction against pulmonary fibrosis
Source: Front Genet. 2024 Mar 12;15:1339064. doi: 10.3389/fgene.2024.1339064 (PMC10963618; doi:10.3389/fgene.2024.1339064)
Supplement: Supplementary file 5 [file Table4.XLS]

transcript_id	transcript_name	gene_id	gene_name	transcript_locus	SRL_FPKM	MOD_4_FPKM	log2FoldChange	pvalue	padj
ENSRNOT00000082235	Wbp11l1-202	ENSRNOG00000005505	Wbp11l1	4:170154227-170186942	4.319974	0	15.9601164665391	2.42822822913772e-17	3.24957642764355e-13
ENSRNOT00000092470	LOC103693999-202	ENSRNOG00000019346	LOC103693999	16:81549266-81587076	0	2.874435	-15.5685959681933	1.99214557086849e-15	1.77732587347651e-11
ENSRNOT00000049573	Tmlhe-201	ENSRNOG00000000729	Tmlhe	20:248410-284832	2.67787933333333	0	15.4138694739699	1.71707947407407e-14	1.31307520353122e-10
ENSRNOT00000076326	Plch1-204	ENSRNOG00000009955	Plch1	2:154256393-154418920	0	1.44366366666667	-16.6978523800124	8.39538431347783e-12	4.49404922300469e-08
ENSRNOT00000008759	Slc4a7-201	ENSRNOG00000005957	Slc4a7	15:11836407-11912916	0.669515333333333	0	14.5037120289826	1.06123472934319e-10	5.1643540965219e-07
ENSRNOT00000090838	Tead2-202	ENSRNOG00000020695	Tead2	1:101213788-101230477	2.40204466666667	0	14.1421881844633	6.33985111242518e-10	2.3089216240392e-06
ENSRNOT00000018447	Scd-201	ENSRNOG00000013552	Scd	1:264160129-264172729	378.616913	29.762219	3.6823366177426	4.48993875041799e-09	1.33525789616597e-05
ENSRNOT00000046849	Ntrk3-204	ENSRNOG00000018674	Ntrk3	1:139890715-140262452	0.105794666666667	0	14.1371291733981	6.53831804691847e-09	1.81708852248287e-05
ENSRNOT00000008319	RGD1565355-201	ENSRNOG00000040108	RGD1565355	4:14151414-14188215	0	33.1296043333333	-19.0471615896889	9.27105462625126e-09	2.2558161551965e-05
ENSRNOT00000075382	Arhgef10l-202	ENSRNOG00000050636	Arhgef10l	5:159018893-159119171	8.05273733333333	0	18.450870273136	1.62008571583396e-08	3.46892753474368e-05
TCONS_00097551	TCONS_00097551	XLOC_071245	XLOC_071245	14:85531414-85686394	3.99837866666667	0	18.1047936978411	2.39007624891083e-08	4.40133498501634e-05
ENSRNOT00000075311	Lyrm7-201	ENSRNOG00000045961	Lyrm7	10:40183078-40201992	1.333817	0	13.4633172164466	4.17966706633511e-08	6.82567985743917e-05
ENSRNOT00000084261	AABR07015729.1-201	ENSRNOG00000057056	AABR07015729.1	14:72889038-72949307	6.695612	0	17.4921981939251	4.20787288054348e-08	6.82567985743917e-05
ENSRNOT00000042539	Ppard-201	ENSRNOG00000000503	Ppard	20:7818289-7883482	5.95239066666667	0	17.4349623093207	4.46484222386141e-08	7.02950012480297e-05
ENSRNOT00000042759	Sirpd-201	ENSRNOG00000031024	Sirpd	2:76923591-76940969	2.15765133333333	0	14.0181684404037	5.40595956803756e-08	8.2680290193443e-05
TCONS_00298480	TCONS_00298480	XLOC_225792	XLOC_225792	8:18537885-18639811	0.206754	0	13.2149203021546	1.20997872367372e-07	0.000161925402695636
ENSRNOT00000081954	Wscd1-202	ENSRNOG00000007869	Wscd1	10:58332588-58370749	6.354678	0	16.7268440739969	2.05622299001247e-07	0.000244599148123039
ENSRNOT00000045356	Zbtb16-201	ENSRNOG00000029980	Zbtb16	8:52985313-53146953	12.2558583333333	106.952697666667	-3.11665961850591	2.25910337379634e-07	0.000262856860228118
ENSRNOT00000050393	Vps35l-201	ENSRNOG00000016063	Vps35l	1:188448604-188552265	1.697976	0	16.27552095923	3.44704766325082e-07	0.000350415057465995
ENSRNOT00000081017	Esr1-203	ENSRNOG00000019358	Esr1	1:41325462-41594796	0.642282333333333	0	16.2682263095437	3.51099267242365e-07	0.000350415057465995
ENSRNOT00000016418	Prkcb-201	ENSRNOG00000012061	Prkcb	1:192233910-192568687	6.10517733333333	0.716196333333333	3.10530597099576	5.57320280810155e-07	0.000497222577196126
ENSRNOT00000059895	Ranbp17-201	ENSRNOG00000005042	Ranbp17	10:18140356-18443934	0.435026333333333	0	15.8823298579074	6.98371853839766e-07	0.000602965247355527
TCONS_00127842	TCONS_00127842	XLOC_095035	XLOC_095035	17:3008507-3070976	1.26240066666667	0.016479	6.27029229342041	7.6726442634503e-07	0.000641744761597648
ENSRNOT00000045400	Macf1-201	ENSRNOG00000016047	Macf1	5:141040752-141229781	0.952471	0.002496	8.54824363423234	8.13277755744988e-07	0.00066976551176968
TCONS_00127843	TCONS_00127843	XLOC_095035	XLOC_095035	17:3008507-3073266	0.000773333333333333	0.530045666666667	-9.18387716230384	8.92411739307144e-07	0.000682440005787306
ENSRNOT00000066119	Dpt-201	ENSRNOG00000002947	Dpt	13:83073544-83102396	0.000496333333333333	4.22031766666667	-12.3637982064117	1.00736168367162e-06	0.0007316758408577
ENSRNOT00000006741	Sh3kbp1-202	ENSRNOG00000004322	Sh3kbp1	X:37791483-38196060	0.277846333333333	0	15.6215970598274	1.12975391939182e-06	0.00080634303073392
ENSRNOT00000073404	Tmem45a-201	ENSRNOG00000048935	Tmem45a	11:46714355-46779493	1.716564	0	15.6035146576195	1.18679808426386e-06	0.000835911861192688
ENSRNOT00000077416	Ugt1a1-210	ENSRNOG00000018740	Ugt1a1	9:95241626-95302816	5.186059	0.00889233333333333	9.15943224620485	1.39802274076623e-06	0.000947293130547042
ENSRNOT00000028086	Tead2-201	ENSRNOG00000020695	Tead2	1:101214593-101230477	0.00132733333333333	1.75282933333333	-10.1215220290775	1.80068217826471e-06	0.00116133153015072
ENSRNOT00000002220	Abi3bp-201	ENSRNOG00000001627	Abi3bp	11:46208075-46369577	0	0.536781333333333	-15.2471926719109	2.85115174046225e-06	0.00175427761686143
ENSRNOT00000070918	Slc8a1-206	ENSRNOG00000008479	Slc8a1	6:4258991-4520604	0	0.713846	-16.3694251798803	3.16481176019224e-06	0.00184143884264229
ENSRNOT00000004187	AABR07037009.1-201	ENSRNOG00000003054	AABR07037009.1	X:9436707-9467884	0	2.12898433333333	-14.8441230698803	4.62820983531302e-06	0.00258070908837818
ENSRNOT00000015327	Tpd52-201	ENSRNOG00000011441	Tpd52	2:95008477-95039076	10.7598226666667	0.147888	6.17164056325949	5.31181595147927e-06	0.00284341507882685
ENSRNOT00000004577	Fmo4-201	ENSRNOG00000003400	Fmo4	13:80685628-80702315	0.601749666666667	0	12.1450652600998	5.72013039620307e-06	0.00300194686381128
ENSRNOT00000040132	AABR07028989.1-201	ENSRNOG00000050441	AABR07028989.1	10:1622573-1674701	0	1.25138666666667	-14.8368886874543	6.04425111794081e-06	0.00314125011983856
ENSRNOT00000081247	Stat5b-202	ENSRNOG00000019075	Stat5b	10:88686208-88712309	0	2.16469633333333	-14.6443013526686	7.4343685375989e-06	0.00361783407106972
ENSRNOT00000033119	Fkbp5-201	ENSRNOG00000022523	Fkbp5	20:7976713-8019020	8.30746866666667	55.1741943333333	-2.7245041455773	8.40942583310141e-06	0.00398368641456565
ENSRNOT00000013410	Kcnmb2-201	ENSRNOG00000010094	Kcnmb2	2:118547190-118585851	0.225195666666667	0	11.9418000957527	8.63478684621438e-06	0.00405456263050751
ENSRNOT00000082538	RT1-A1-205	ENSRNOG00000038999	RT1-A1	20:5351621-5421098	4.22300533333333	0	17.0110588093398	9.87049952430895e-06	0.00447769355539202
ENSRNOT00000086701	Echdc3-202	ENSRNOG00000048114	Echdc3	17:76002353-76022282	2.407068	0	14.4156887645964	1.22014613968629e-05	0.00539788618656259
ENSRNOT00000085704	Exoc2-203	ENSRNOG00000060266	Exoc2	17:34665902-34723185	0	1.06993766666667	-14.7580069712531	2.09049893842875e-05	0.00828921542030306
TCONS_00222761	TCONS_00222761	XLOC_167921	XLOC_167921	4:27042218-27071201	1.30820966666667	0	14.0810690065052	2.27429244010166e-05	0.00895168193519427
ENSRNOT00000047964	Syt7-207	ENSRNOG00000026432	Syt7	1:226436139-226493179	0.664455333333333	0	14.0716237113973	2.4519605948304e-05	0.00947932470801904
ENSRNOT00000087344	Pla2g6-203	ENSRNOG00000012295	Pla2g6	7:120519467-120558805	0.004934	1.656386	-8.32919706040005	2.47918075681425e-05	0.00947932470801904
ENSRNOT00000079547	LOC103692165-202	ENSRNOG00000059679	LOC103692165	4:113970079-113984292	0	2.53563766666667	-13.9953914811561	2.55003942880814e-05	0.00957053562935345
ENSRNOT00000084130	Frmd7-203	ENSRNOG00000024762	Frmd7	X:138098668-138118696	0.334197	0	11.5502413761573	2.55667213711478e-05	0.00957053562935345
ENSRNOT00000091953	Il17d-203	ENSRNOG00000051120	Il17d	15:37790272-37807142	0.382801	0	11.5086593272768	2.62135590198893e-05	0.00974452648843525
ENSRNOT00000047241	Timeless-201	ENSRNOG00000031916	Timeless	7:2643288-2667321	1.47899133333333	0	13.9443082281644	3.02321750550699e-05	0.0109346508830939
ENSRNOT00000066559	AABR07006142.1-201	ENSRNOG00000043478	AABR07006142.1	1:223214132-223263133	0.141647	0	11.6285558711145	3.12935253390709e-05	0.0112425665194662
ENSRNOT00000086247	Ttc7a-202	ENSRNOG00000014879	Ttc7a	6:10912488-11013048	0.330403333333333	0	13.89209504798	3.29468208338283e-05	0.0115270805178747
ENSRNOT00000012545	Clasp2-201	ENSRNOG00000009161	Clasp2	8:122076759-122185495	3.62392966666667	0.00215266666666667	10.6859440985433	3.52948613192089e-05	0.0121111149129311
ENSRNOT00000076080	Samd12-202	ENSRNOG00000043390	Samd12	7:93193233-93502591	0.10659	0	13.875567321153	3.76932334960143e-05	0.0127703720825421
ENSRNOT00000064877	Samd12-201	ENSRNOG00000043390	Samd12	7:92995599-93280009	1.16201233333333	0.0661623333333333	4.15670702320723	4.03231910503469e-05	0.013342388877253
ENSRNOT00000078719	Lrrc20-202	ENSRNOG00000000560	Lrrc20	20:31102476-31202514	0.129817333333333	0	12.530940767663	4.4306760975756e-05	0.0138698299124691
ENSRNOT00000091230	Exoc1-203	ENSRNOG00000002144	Exoc1	14:34144808-34177515	0	0.857178	-13.6333406777891	4.80115630616715e-05	0.0146026077880186
ENSRNOT00000057802	Relb-203	ENSRNOG00000033235	Relb	1:80517411-80544825	0	1.24032833333333	-13.8551058443404	4.94349309248008e-05	0.0149505754373141
ENSRNOT00000090653	Ano1-202	ENSRNOG00000020865	Ano1	1:217754336-217844957	0	5.502334	-17.7837791435977	5.46074315633114e-05	0.0162396433976892
ENSRNOT00000093675	Wnk3-204	ENSRNOG00000002537	Wnk3	X:20351486-20422983	0.382801333333333	0	13.5899153880164	5.57173572094688e-05	0.0164781775216733
TCONS_00222760	TCONS_00222760	XLOC_167921	XLOC_167921	4:27042218-27071197	1.01482066666667	0	13.7274820278401	5.67348054890755e-05	0.016686890867199
ENSRNOT00000066917	Stag1-201	ENSRNOG00000015389	Stag1	8:108958099-109342731	0	1.15784066666667	-17.6207386262388	5.84531793671773e-05	0.016883580276547
ENSRNOT00000008947	RGD1560028-201	ENSRNOG00000006782	RGD1560028	4:96252798-96329708	0	0.069034	-11.2017660161471	6.16414064732017e-05	0.0174585422672512
ENSRNOT00000051028	Mpdz-201	ENSRNOG00000007894	Mpdz	5:99413190-99566317	3.07215466666667	0	17.7344736720075	6.57615606571736e-05	0.0182394629118057
ENSRNOT00000082474	AABR07054614.1-202	ENSRNOG00000008245	AABR07054614.1	3:163950883-163986054	0.00729266666666667	4.89506266666667	-9.3472505103766	6.68825731039137e-05	0.0184351699876934
ENSRNOT00000083476	LOC100911769-202	ENSRNOG00000057817	LOC100911769	3:152571121-152615920	0	0.56559	-13.4565066445998	6.77870598967809e-05	0.0185134761034423
ENSRNOT00000086864	Vdac2-202	ENSRNOG00000013505	Vdac2	15:2634800-2648551	29.230998	0.0247196666666667	10.1768904129414	7.1593790685617e-05	0.0194538863725943
ENSRNOT00000072627	Cdkl5-202	ENSRNOG00000003742	Cdkl5	X:35599258-35771711	2.25365133333333	0	17.4166250884531	7.54444948757692e-05	0.0202106018418474
ENSRNOT00000077201	Trim26-202	ENSRNOG00000032930	Trim26	20:2201683-2211995	2.49624766666667	0.000943333333333333	10.6905586635456	7.55113089551556e-05	0.0202106018418474
ENSRNOT00000012760	Pdk4-201	ENSRNOG00000009565	Pdk4	4:30546664-30556814	3.62253866666667	30.7170736666667	-3.06853736163253	7.67813188220037e-05	0.020246817716955
ENSRNOT00000078020	Camsap1-202	ENSRNOG00000017883	Camsap1	3:3375247-3433148	2.897997	0.00667866666666667	8.75605730785205	8.60199238894037e-05	0.0218229693165866
ENSRNOT00000065729	LOC100910882-201	ENSRNOG00000049814	LOC100910882	3:152226710-152259156	9.77417066666667	0	17.1655826438311	8.80166000900873e-05	0.0221198525954102
TCONS_00075051	TCONS_00075051	XLOC_053702	XLOC_053702	13:2633456-2640598	0.663578666666667	0	11.051606864817	8.90349814881258e-05	0.0222712269114924
ENSRNOT00000090544	Cacna1e-203	ENSRNOG00000002863	Cacna1e	13:71906702-72063347	0.029836	0	11.043541016397	9.08856741335717e-05	0.0226207937559961
TCONS_00279925	TCONS_00279925	XLOC_211844	XLOC_211844	7:10338780-10363953	0.174629333333333	0	10.9457958244059	9.66652525972369e-05	0.0232039953880273
ENSRNOT00000067162	Camk2b-201	ENSRNOG00000052080	Camk2b	14:86210876-86297623	0.0513283333333333	0	10.9647848534482	0.000100750620101808	0.0239061824750289
ENSRNOT00000079797	Cadm1-202	ENSRNOG00000018778	Cadm1	8:52127632-52189699	0.366273666666667	0	13.3320931103291	0.00010320084117676	0.0242959087836805
ENSRNOT00000090207	AABR07028989.1-202	ENSRNOG00000050441	AABR07028989.1	10:1622573-1674701	0.895638666666667	0	14.3593828714523	0.000115216684730639	0.0262448899303451
ENSRNOT00000041515	Asb11-202	ENSRNOG00000003452	Asb11	X:31700633-31759161	0	0.0798003333333333	-11.0124041983925	0.000123446218697863	0.0272198242939694
TCONS_00200633	TCONS_00200633	XLOC_150966	XLOC_150966	3:32252504-32445621	0	0.102662333333333	-13.0998563262203	0.000127866613248702	0.0275995959967863
ENSRNOT00000028283	Cttn-207	ENSRNOG00000050994	Cttn	1:215255386-215290838	0	5.23425466666667	-16.357760868265	0.000132471003277212	0.0283241851912395
ENSRNOT00000084207	Arntl2-203	ENSRNOG00000001830	Arntl2	4:181103774-181158200	0.0677963333333333	0	10.7080790485227	0.000136488909924704	0.028993060905831
ENSRNOT00000023111	Entpd7-202	ENSRNOG00000045548	Entpd7	1:262987957-263000254	0	1.53247566666667	-13.0605545861437	0.000137090349521252	0.0290057170350696
ENSRNOT00000088644	Zbtb17-202	ENSRNOG00000010436	Zbtb17	5:160009422-160014788	3.54023633333333	0	13.0627383976284	0.000144358814210943	0.0299883926575561
ENSRNOT00000083049	Tango2-202	ENSRNOG00000030245	Tango2	11:86797557-86840573	0.437964	0	13.05731423447	0.000147155823241992	0.0301810391499764
ENSRNOT00000071065	Gramd1c-201	ENSRNOG00000053406	Gramd1c	11:62584959-62634802	0	0.365800333333333	-12.9860788363876	0.000155364262285283	0.0311484979780194
ENSRNOT00000023101	Haus1-201	ENSRNOG00000017067	Haus1	18:74141481-74151950	1.685002	0	12.9774557975003	0.000163690999043499	0.0322146293338181
ENSRNOT00000048807	Nkain4-201	ENSRNOG00000031834	Nkain4	3:176444547-176465162	0.900605666666667	0	13.0394349946108	0.000170784336169598	0.0332290199031878
ENSRNOT00000079872	F5-201	ENSRNOG00000057855	F5	13:82479998-82528172	1.473256	0.0135276666666667	6.75028190387342	0.000171328404507376	0.0332290199031878
ENSRNOT00000006163	Lmx1a-201	ENSRNOG00000004642	Lmx1a	13:85918252-86061176	0	0.0248026666666667	-10.6192318846192	0.00018341492965633	0.0345711309313499
ENSRNOT00000077402	Fgf13-202	ENSRNOG00000042753	Fgf13	X:142054963-142131545	0	0.217383666666667	-12.8586945124818	0.000194310835773937	0.0362420175574177
ENSRNOT00000088981	Tep1-202	ENSRNOG00000051706	Tep1	15:27751180-27798408	5.202838	0.0217606666666667	7.92474976216437	0.000197003061139198	0.0366165759124349
TCONS_00188362	TCONS_00188362	XLOC_141518	XLOC_141518	3:27969016-27972508	5.44240066666667	0	13.0288557016754	0.000206584576598766	0.0378714807716848
ENSRNOT00000022583	Cep164-201	ENSRNOG00000029826	Cep164	8:50070579-50126413	0	0.285863	-12.7975839421394	0.000208152564831508	0.0378993428416008
ENSRNOT00000012739	Src-201	ENSRNOG00000009495	Src	3:153580869-153593765	0.237192333333333	4.98806566666667	-4.38137066916975	0.000221144965941033	0.0393977272851403
ENSRNOT00000049756	AABR07053518.1-201	ENSRNOG00000009143	AABR07053518.1	3:112365938-112385528	0	0.763814666666667	-12.7014185887989	0.000230465330976368	0.0400545752180682
ENSRNOT00000004235	RragB-201	ENSRNOG00000003160	RragB	X:19101522-19134869	0.440301666666667	0	12.7135701109452	0.000234122185131162	0.0403863193716869
ENSRNOT00000081547	Rrad-202	ENSRNOG00000011901	Rrad	19:561761-564927	0.964566	0	10.4342585077656	0.000234637499058372	0.0403863193716869
ENSRNOT00000000117	Cplx2-201	ENSRNOG00000000105	Cplx2	17:10757782-10766253	0.362453666666667	0	10.427131116943	0.000238298166793943	0.0406245250588528
TCONS_00118782	TCONS_00118782	XLOC_087989	XLOC_087989	16:29802079-29827157	0.196930333333333	0	11.1196986643755	0.00024613385402668	0.0414640891773791
ENSRNOT00000066341	Tgif2-201	ENSRNOG00000042374	Tgif2	3:152909189-152924377	0.911631	0	12.6312229473996	0.000258477416119039	0.0425732187226221
ENSRNOT00000005862	Ppfia2-201	ENSRNOG00000004353	Ppfia2	7:48867664-49042455	0	0.0207036666666667	-10.6583048644629	0.000261244846955031	0.0426354776143379
ENSRNOT00000034042	Wdr93-201	ENSRNOG00000026514	Wdr93	1:141488272-141527475	0.360606	0	12.6124711947968	0.000263683129640802	0.042902607688973
TCONS_00013125	TCONS_00013125	XLOC_009513	XLOC_009513	1:203260634-203346252	0	0.163195666666667	-12.5870254246705	0.000267561092959845	0.0431401967052425
ENSRNOT00000080832	Tmco3-202	ENSRNOG00000046973	Tmco3	16:80904125-81072145	0.091415	0	12.7318884911907	0.000275618614872267	0.0439103108753347
ENSRNOT00000046370	Cadm2-201	ENSRNOG00000030840	Cadm2	11:4175078-4397361	0.0613476666666667	0	12.6004698536909	0.0002827657883965	0.0445407287935068
TCONS_00173762	TCONS_00173762	XLOC_131216	XLOC_131216	2:194476074-194481296	0	2.49998466666667	-12.4941259025064	0.000291358691443062	0.045047186651944
ENSRNOT00000093446	Wdr18-204	ENSRNOG00000012379	Wdr18	7:12562784-12569110	0.434176	0	10.2864288668425	0.000292292304939907	0.045047186651944
ENSRNOT00000091015	Camsap2-202	ENSRNOG00000008741	Camsap2	13:53148066-53224768	0.169038	0	12.5321908281663	0.000292525604728784	0.045047186651944
ENSRNOT00000081780	Med13l-203	ENSRNOG00000001120	Med13l	12:43423905-43576804	0	0.597463333333333	-15.335425801108	0.000295151842030092	0.0452707108993433
ENSRNOT00000079777	Mapk11-202	ENSRNOG00000006984	Mapk11	7:130122654-130128589	0.445991	0	10.2271178165279	0.000301298084921353	0.0458176440849255
ENSRNOT00000014022	Myo10-201	ENSRNOG00000010161	Myo10	2:77868432-78071309	18.3546696666667	0.446771666666667	5.41414660798064	0.000305530518924665	0.0460092076904033
ENSRNOT00000057761	Tmco3-201	ENSRNOG00000046973	Tmco3	16:80908340-81071969	0.603942	0	15.4013191508225	0.000320070719918189	0.0474609020421625
ENSRNOT00000054869	LOC100911440-201	ENSRNOG00000018450	LOC100911440	1:213973489-213981330	0	1.56204066666667	-12.4066368393346	0.000326419796293249	0.0480982907641999
ENSRNOT00000058030	Defb5-202	ENSRNOG00000038126	Defb5	16:75589530-75599483	0	1.25062766666667	-12.4422435838511	0.000332623093731986	0.0484321781132324
ENSRNOT00000079511	LOC103692165-201	ENSRNOG00000059679	LOC103692165	4:113968995-113984632	0	0.758135666666667	-12.3925138487067	0.000335668561180819	0.0484321781132324
ENSRNOT00000081050	Dennd2c-202	ENSRNOG00000018716	Dennd2c	2:205592182-205660606	1.32568866666667	0	15.3175064276753	0.000346924284434365	0.0490095053571521
ENSRNOT00000082005	Lpin2-202	ENSRNOG00000014876	Lpin2	9:119542328-119588715	0.505369	15.0917223333333	-4.89316365920964	0.000346994256124802	0.0490095053571521
ENSRNOT00000086554	Zfp385a-203	ENSRNOG00000036833	Zfp385a	7:144939623-144960527	3.03174766666667	0.00203033333333333	10.3179654716428	0.000350979755720406	0.0493121950753631
